# Supplementary material for: The epidemiology of Hepatitis B, C and D in Germany: A scoping review
Source: PLoS One. 2020 Mar 9;15(3):e0229166. doi: 10.1371/journal.pone.0229166 (PMC7062254; doi:10.1371/journal.pone.0229166)
Supplement: S2 Table — (XLSX) [file pone.0229166.s002.xlsx]

## Sheet: add. file 3 characteristics
S3_Table: characteristics of included studies
1st Author_year	Title	Citation	Number of outcomes	Publication type	Study design	Data collection period	Place of data collection	Total study population	Pathogens	Study population group	Outcome category	Quality: Region	Quality: Data collection tools study population	Quality: Data collection tools outcome
Alba-Alejandre_2009	HBsAg screening during pregnancy	Geburtsh Frauenheilk 2009; 69:537-540	1	Peer-reviewed article	Cross-sectional	2001- 2008	Munich	15873	HBV	pregnant women	BoD	regional one city	medical record/ report docotors	serology:medical record
Baars_2011	Prävalenz von Hepatitis B und Hepatitis C bei Medizinischen Fachangestellten	Arbeitzmedizin, Sozialmedizin, Umweltmedizin	3	Peer-reviewed article	Cross-sectional	2009- 2010	Lower Saxony	3812	HBV, HCV	health care workers	BoD Care	regional federal states or > one city	self reported	serology:self reported, vaccination: self reported
Baid-Agrawal_2014	Prevalence of occult hepatitis C in chronic hemodialysis and kidney transplant patients	Journal of Hepatology 2014: 60: 928-933	6	Peer-reviewed article	Case-control	2009- 2010	Berlin	834	HBV, HCV	clinical population (chronic haemodialysis patients/kidney transplant receipients)	BoD	regional one city	medical record/ report docotors	serology: marker
Beisel_2014	German cohort of HCV mono-infected and HCV/HIV co-infected patients reveals relative under-treatment of co-infected patients	AIDS Research and Therapy (2014) 11:16	4	Peer-reviewed article	Cohort	2010- 2011	Hamburg	172	HCV, HIV	People living with viral hepatitis	BoD sequelae care	regional one city	medical record/ report docotors	serology: medical record, sequelae:test, treatment history: medical record, behaviour: self reported
Bert_2016	High prevalence of chronic hepatitis B and C virus infection in a population of a German metropolitan area: a prospective survey including 10215 patients of an interdisciplinary emergency unit	European Journal of Gastroenterology & Hepatology 2016, 28:1246-1252	3	Peer-reviewed article	Cross-sectional	2016	Frankfurt/Main	10215	HBV, HCV	general population	BoD	regional one city	medical record/ report docotors	serology: marker
Bigl_2011	Impfraten von Auszubildenden der Kranken- und Altenplfege	Ärtzteblatt Sachsen 10/2011	1	Non-peer-reviewed article	Cross-sectional	2010	Chemnitz	82	HBV	health care workers	care	regional one city	self reported	vaccination: card
Bissinger_2015	Epidemiology and genotyping of patients with chronic hepatitis B: genotype shifting observed in patients from Central Europe	Polish Journal of Microbiology 2015, Vol.64, No 1, 15-21	1	Peer-reviewed article	Cross-sectional	2009	Tübingen	276	HBV	People living with viral hepatitis	BoD	regional one city	medical record/ report docotors	serology: marker, demogr: medical record
Bremer_2016 (and Wenz 2016)	Drogen und chronische Infektionskrankheiten in Deutschland - DRUCK-Studie	Robert Koch Institut. Abschlussbericht der Studie "Drogen und chronischen Infektionskrankheiten in Deutschland" (DRUCK-Studie), Berlin 2016	7	Book	Cross-sectional	2011- 2014	Berlin, Essen, Frankfurt am Main, Hamburg, Hannover, Cologne, Leipzig, Münich	2077	HBV,HCV, HIV	people who inject drugs	BoD care	nationwide	self reported	serology: marker, vaccination: marker, treatment history: self reported
Cai_2011	Hepatitis B virus infections among children and adolescents in Germany	The Pediatric Infectious Disease Journal, Vol 30, No 1, Jan 2011	3	Peer-reviewed article	Cross-sectional	2003- 2006	Nationwide	13065	HBV	general population	BoD	nationwide	self reported	serology: marker, behaviour: self reported, vaccination: card
Canbay_2009	Acute liver failure in a metropolitan area in Germany: A retrospective study (2002-2008)	Z Gastroenterol 2009; 47:807-813	1	Peer-reviewed article	Cohort	2002- 2008	Ruhr-area	134	HBV, HCV, HDV	clinical population (liver transplantation)	sequelae	regional federal states or > one city	medical record/ report docotors	sequelae: test
Claus_2016	Seroepidemiology of hepatitis A and B and vaccination status in staff at German Schools for the handicapped	J Med Virol 89:825-833,2017	2	Peer-reviewed article	Cross-sectional	2010- 2012	Rhineland-Palatinate	367	HBV	health care workers	BoD	regional federal states or > one city	self reported	serology: marker, vaccination: card
Darstein_2015	Prävalenz und Riskiofaktoren von Hepatitis B und C bei Patienten einer Berliner Rettungsstelle - eine analytische Quesrschnittstudie	Dissertation submitted to the Medical Faculty, Charite University Hospital Berlin	6	Dissertation	Cross-sectional	2010- 2011	Berlin	1942	HBV, HCV	general population	BoD sequelae care	regional one city	self reported	serology: medical record, knowledge: self reported, serology: markers, vaccination: self reported
Demir_2015	Clinical management of chronic hepatitis B infection: results from a registry at a German tertiary referral center	Infection (2015) 43:153-162	6	Peer-reviewed article	Cohort	1998- 2011	Cologne	218	HBV	People living with viral hepatitis	BoD sequelae care	regional one city	medical record/ report docotors	serology:medical record, sequelae: test/medical record, demogr: medical record, treatment history: medical record, death: medical record
Deterding_2009	The German Hep-Net acute hepatitis C cohort: Impact of viral and host factors on the initial presentation of acute hepatitis C virus infection	Z Gastroenterol 2009; 47:531-540	4	Peer-reviewed article	Cross-sectional	1998- 2008	Nationwide	259	HCV	People living with viral hepatitis	BoD sequelae care	nationwide	medical record/ report docotors	serology: marker, sequelae: medical record, treatment history: medical record, behaviour: self reportedorted
Deterding_2012	Kenntniss und Versorgung von Hepatitis B-Infizierten in Deutschland	Dtsch Med Wochenschr 2012; 137: 774-779	2	Peer-reviewed article	Cross-sectional	2005- 2007	Hannover	384	HBV	People living with viral hepatitis and child/partner	BoD care	regional federal states or > one city	self reported	serology: self reported., vaccination: self reported
DiBonaventura_2012	The burden of viral hepatitis C in Europe: a propensity analysis of patient outcomes	European Journal of Gastroenterology & Hepatology 2012, 24: 869-877	1	Peer-reviewed article	Cross-sectional	2010	Nationwide	15070	HCV	general population	BoD	nationwide	self reported	serology: self reported
Dogiami_2014	Estimation of the occurence of hepatitis C in the Ruhr Area [Evaluation der Inzidenz der Hepatitis C im Ballungsraum Ruhrgebiet]	Dissertation submitted to the Medical Faculty of Hohen, Ruhr-Universität Bochum	1	Dissertation	Cross-sectional	2009- 2010	Bochum	8435	HCV	general population	BoD	regional one city	medical record/ report docotors	serology: marker
Erhardt_2010	Restrospective analysis of chronic hepatitis D in a West German University Clinic over two decades: migratory pattern, prevalence and clinical outcome	Z Gastroenterol 2010; 48: 813-817	9	Peer-reviewed article	Cohort	1989- 2008	Düsseldorf	1307	HCV, HDV	People living with viral hepatitis	BoD sequelae care	regional one city	medical record/ report docotors	serology: marker, sequelae: test, death: observed, behaviour: self reported, treatment history: medical record
Erhardt_2011	Increasing number and improved survival of patients with hepatocellular carcinoma from 1988 to 2007: Data of a German University Clinic	Z Gastroenterol (2011) 49: 720-727	1	Peer-reviewed article	Cohort	1998- 2007	Düsseldorf	330	HBV, HCV	People living with viral hepatitis	sequelae	regional one city	no info	serology: marker
Ernst_2012	Impfverhalten internistischer Patienten. Eine Studie am Klinikum Ernst von Berbmann in Potsdam	Dissertation submitted to the Medical Faculty of Charite, University Hospital Berlin (accepted 07.09.2012)	3	Dissertation	Cross-sectional	2004- 2008	Potsdam	803	HBV	clinical population (internal disease)/ Health care personnel	BoD Care	regional one city	self reported	serology: marker, vaccination: card
Feuchtenberger_2016	Hepatitis B serology in patients with Rheumatic Diseases	The Open Rheumatology Journal, 2016, 10, 39-48	2	Peer-reviewed article	Cross-sectional	2011- 2015	Würzburg	1338	HBV	clinical population (rheumatic disease)	BoD care	regional one city	medical record/ report docotors	serology: marker, vaccination:serology
Fischer_2012	Epidemiologie und Klinik von Patienten mit chronischer Hepatitis B (CHB) in Deutschland - Ergebnisse einer bundesweiten Querschnittstudie	Z Gastroenterol 2012; 50: 22-29	6	Peer-reviewed article	Cross-sectional	2004- 2007	Nationwide	1535	HBV, HCV, HDV, HIV	People living with viral hepatitis	BoD sequelae care	nationwide	medical record/ report docotors	serology: medical record/ report doctors, sequelae: test, treatment history: medical record, behaviour: self reported
Ganslmayer_2010	A large cohort of patients with hepatocellular carcinoma in a single European centre: aetiology and prognosis now and in a historical cohort.	Swiss Med Wkly. 2014; 144:w13900	1	Peer-reviewed article	Cohort	2004- 2013	Erlangen	484	HBV, HCV, HDV	clinical population (hepatocellular carcinoma)	sequelae	regional one city	medical record/ report docotors	serology: medical record
Hadem_2012	Etiologies and Outcomes of Acute Liver Failure in Germany	Clinical Gestroenterology and Hepatology 2012; 10:664-669	1	Peer-reviewed article	Cohort	2008- 2009	Nationwide	109	HBV	clinical population (acute liver failure)	sequelae	nationwide	medical record/ report docotors	sequelae: medical record
Hampel_2016	Primary care for refugees in Germany - First data on demographics and reasons for treatment after the establishment of basic health care in refugee camps [Aktuelle Seroprävalenz, Impfstatus und prädikativer Wert der Leberenzyme für Hepatitis B bei Flüchtlingen in Deutschland]	Bundesgesundheitsbl 2016, 59:578-583	1	Peer-reviewed article	Cross-sectional	2015	Northern Germany	793	HBV	migrant and mobile populations	BoD	regional federal states or > one city	medical record/ report docotors	serology: marker
Heidrich_2014	High prevalence of hepatitis markers in immigrant populations: a preospective screening approach in a real-world setting.	European Journal of Gastroenterology & Hepatology 2014, 26:1090-1097	3	Peer-reviewed article	Cross-sectional	2010- 2012	North-Western Germany	1298	HBV, HCV	migrant and mobile populations	BoD care	regional federal states or > one city	self reported	serology: marker, vaccination: self reported
Heywood_2016	Pre-travel advice, attitudes and hepatitis A and B vaccination rates among travellers from seven countries	Journal of Travel Medicine 2016: 1-8	1	Peer-reviewed article	Cross-sectional	2014	Nationwide	1795	HBV	general population	care	nationwide	self reported	vaccination: self reported
Hüppe_2008	Epidemiology of chronic hepatitis C in Germany - an analysis of 10326 patients in hepatitis centres and outpatients units	Z Gastroenterol 2008; 46: 34-44	4	Peer-reviewed article	Cohort	2003- 2006	Nationwide	10326	HBV, HCV, HIV	People living with viral hepatitis	BoD sequelae	nationwide	medical record/ report docotors	serology: medical record, sequelae: test, behaviour: self reported, life quality: self reported
Hüppe_2016	Chronic hepatitis C patients prior to broad access to interferon-free treatments in Germany.	Z Gastroenterol 2016; 54:740-747	4	Peer-reviewed article	Cross-sectional	2014	Nationwide	1471	HCV, HIV	People living with viral hepatitis	BoD sequelae care	nationwide	medical record/ report docotors	serology: marker/medical record, sequelae: medical record, behaviour: med red, treatment history: medical record
Ingiliz_2017	HCV reinfection incidence and spontaneous clearance rates in HIV-positive men who have sex with men in Western Europe.	Journal of Hepatology 2017; 66:282-287	4	Peer-reviewed article	Cohort	2002- 2014	Bonn	238	HCV	men who have sex with men (HIV positive)	BoD	regional one city	medical record/ report docotors	serology: marker
Jablonka_2017	Low seroprevalence of hepatitis C antibodies in refugees and asylum seekers in Germany in 2015 [Niedrige Seroprävalenz von Hepatitis C bei Flüchtlingen in Deutschland im Jahr 2015]	Notfall Rettungsmed 2017, 20:1-5	1	Peer-reviewed article	Cross-sectional	2015	Northern Germany	236	HCV	migrant and mobile populations	BoD	regional federal states or > one city	medical record/ report docotors	serology: marker
Jansen_2015	High prevealence and high incidence of coinfection with hepatitis B, hepatitis C, and syphilis and low rate of effective vaccination against hepatitis B in HIV-positive men who have sex with men with known date of HIV seroconversion in Germany	PLoS One 10(11):e0142515	6	Peer-reviewed article	Cohort	1996- 2012	Nationwide	1838	HBV, HCV, HIV	men who have sex with men (HIV positive)	BoD care	nationwide	medical record/ report docotors	serology: marker, vaccination: marker
Kant_2016	HBsAg and anti-HCV screening in elderly hospitalized patients of a German tertiary referral centre	Z Gastroenterol 2016; 54; 231-237	12	Peer-reviewed article	Cross-sectional	2011- 2012	Leipzig	6011	HBV, HCV	general population/baby boomers	BoD care sequelae	regional one city	self reported	serology: marker, sequelae:test, treatment history: medical record, behaviour: medical record
Kartashev_2016	New findings in HCV genotype distribution in selected West European, Russian and Israeli regions	Journal of Clinical Virology 81 (2016) 82-89	2	Peer-reviewed article	Cross-sectional	2011- 2015	Aachen, Berlin, Cologne, Düsseldorf, Hamburg, Hannover, Kaiserslautern, Munich	8332	HBV, HCV, HIV	People living with viral hepatitis	BoD	regional one city	medical record/ report docotors	serology: marker
Kirchner_2010	Epidemiology and survival of patients with hepatocellular carcinoma in Southern Germany	Int J Clin Exp Med 2010; 3(2):169-179	1	Peer-reviewed article	Cross-sectional	1994- 2008	Regensburg	458	HBV, HCV	clinical population (hepatocellular carcinoma)	sequelae	regional one city	medical record/ report docotors	serology: medical record
Knorr_2015	Prevalence of hepatitis B infection among women at reproductive age at a German university hospital	Journal of Clinical Virology 42 (2008) 422-424	1	Peer-reviewed article	Cross-sectional	1996- 2005	Heidelberg	5518	HBV	pregnant women	BoD	regional one city	medical record/ report docotors	serology: marker
Lobstein_2011	Prevalence of hepatitis B among pregnant women and its impact on pregnancy and newborn complications at a tertiary hospital in the Eastern Part of Germany	Digestion 2011; 83: 76-82	1	Peer-reviewed article	Cross-sectional	2001- 2006	Leipzig	8193	HBV	pregnant women	BoD	regional one city	medical record/ report docotors	serology: marker
Lutgehetmann 2010	Knowledge about HBV, prevention behaviour and treatment adherence of patients with chronic hepatitis B in a large referral centre in Germany	Z Gastroenterol (2010) 48:1126-1132	4	Peer-reviewed article	Cross-sectional	2006- 2007	Hamburg	201	HBV	household contacts of People living with viral hepatitis	BoD sequelae care	regional one city	self reported	life quality: self reported, treament history: self reported,vaccination: self reported
Mäding_2015	Vaccination coverage among students from a German health care college.	American journal of Infection control 43 (2015): 191-4	1	Peer-reviewed article	Cross-sectional	2013	Saxony	420	HBV	health care workers	care	regional one city	self reported	vaccination: self reported
Magistro_2014	Versorgungssituation von Patienten mit chronischer Hepatitis D an der Universitätsklinik Ulm von 2000-2008	Dissertation for Doktorate of Medicine submitted to the Medical Faculty at Ulm University	5	Dissertation	Cross-sectional	2000- 2008	Ulm	327	HBV, HCV, HDV, HIV	People living with viral hepatitis	BoD sequelae care	regional one city	medical record/ report docotors	serology: medical record, sequelae: test, treatment history: medical record
Marcellin_2015	Severity of liver disease among chronic hepatitis C patients: an observational study of 4594 patients in five European countries	Journal of Gastroenterology and Hepatology 30 (2015) 364-371	1	Peer-reviewed article	Cross-sectional	2000- 2006	Nationwide	995	HBV, HCV, HIV	People living with viral hepatitis	BoD	nationwide	medical record/ report docotors	serology: medical record
Mauss_2012	Treatment results of chronic hepatitis C genotype 5 and 6 infections in Germany	Z Gastroenterol 2012; 50: 441-444	3	Peer-reviewed article	Cross-sectional	2003- 2011	Nationwide	23893	HCV	People living with viral hepatitis	BoD care	nationwide	self reported	serology: marker, behaviour: self reported, treatment history: medical record
Mikolajczyk_2008	Association between acculturation and childhood vaccination coverage in migrant populations: a population based study from a rural region in Bavaria, Germany.	International Journal of Public Health 53 (2008) 180-187	1	Peer-reviewed article	Cross-sectional	2004- 2005	Bavaria	1468	HBV	general population	care	regional federal states or > one city	self reported	vaccination: card
Mockenhaupt_2016	Profile of illness in Syrian refugees: A Geosentinel analysis, 2013 to 2015	Euro Surveill. 2016;21(10):pii=30160	1	Peer-reviewed article	Cross-sectional	2013- 2015	Berlin	488	HBV	migrant and mobile populations	BoD	regional one city	medical record/ report docotors	serology: marker
Mone_2015	Untersuchung zur nicht bestimmungsgemäßen Verwendung von Substitutionsmitteln und zum Gesundheitszustand von substituierten und nicht substituierten Opiatabhängigen in Deutschland	Dissertation for Doctorate of Medicine submitted to the Medical Faculty at the University of Hamburg 2015	6	Dissertation	Cross-sectional	2011	Berlin, Hamburg, Frankfurt am Main, Aachen, Bochum, Essen/Hamm, Cologne, Münster, Wuppertal, Saarbrücken	824	HBV, HCV	people who inject drugs	BoD care	nationwide	self reported	serology: self reported, vaccination: self reported
Müller_2009	Krankheitslast und Versorgungsniveau bei opioidsubstituerten Patienten	Med Klin 2009; 104 (12):913-917	4	Peer-reviewed article	Cross-sectional	2008	Munich	146	HBV, HCV, HIV	people who inject drugs	BoD	regional one city	medical record/ report docotors	serology: marker
Müller_2013	Long-term outcome of liver transplantation as treatment modality in patients with hepatocellular carcinoma in cirrhosis: a single-centre experience	Transplantation Proceedings, 45, 1957-1960 (2013)	1	Peer-reviewed article	Cohort	2000- 2011	Erlangen	43	HCV	clinical population (hepatocellular carcinoma)	sequelae	regional one city	medical record/ report docotors	serology: medical record
Niederau 2007a	Epidemiology of hepatitis B in Germany	Medizinsche Klinik 2007; 102:351-7	3	Peer-reviewed article	Cross-sectional	2001- 2006	Oberhausen (Duisburg/Essen)	250	HBV	People living with viral hepatitis	BoD sequelae care	regional one city	medical record/ report docotors	serology: marker, sequelae: test, treatment history: medical record
Niederau 2007b	Socio-economical aspects, quality of life and state of knowledge in hepatitis B patients - Socio-economical aspects in hepatitis B	Zeitschfrift für Gastroenterologie 2007 (45) 5:355-368	8	Peer-reviewed article	Cross-sectional	2005	Nationwide	255	HBV, HCV	People living with viral hepatitis	BoD sequelae care	nationwide	self reported	serology: self reported, life quality: self reported, behaviour: self reported, treatment history: self reported
Niederau_2012	Chronic hepatits C: Treat or wait? Medical decision making in practice.	World J Gastroenterol 2012 March 28; 18 (12): 1339-1347	3	Peer-reviewed article	Cohort	2003- 2008	Nationwide	13999	HCV, HIV	People living with viral hepatitis	BoD sequelae care	nationwide	medical record/ report docotors	serology: medical record/report doctors, sequelae:test, treatment history: medical record
Niederau_2016	Long-term follow-up of HBsAg-positive patients in Germany	European Journal of Gastroenterology & Hepatology 2016, 28:48-56	7	Peer-reviewed article	Cohort	2002- 2012	Oberhausen (Duisburg/Essen)	608	HBV	People living with viral hepatitis	BoD sequelae care	regional one city	medical record/ report docotors	serology: medical record, death: medical record, sequelae: test, treatment history: medical record, behaviour: medical record
Niederle_2012	Clinicopathologic features and prognosis of young patients with hepatocellular carcinoma in a large German cohort	J Clin Gastroenterol 2012; 46 (9):775-778	2	Peer-reviewed article	Cohort	1998- 2010	Mainz	1083	HBV, HCV, HDV	clinical population (hepatocellular carcinoma)	sequelae	regional one city	medical record/ report docotors	serology: medical record
Obermeier_2011	Acute hepatitis C in persons infected with the immunodeficiency virus (HIV): the "real-life setting" proves the concept	Eur J Med Res (2011) 16: 237-242	3	Peer-reviewed article	Cohort	2001- 2008	Northern Germany	319	HCV, HIV	People living with viral hepatitis (HIV positive)	BoD care	regional federal states or > one city	medical record/ report docotors	serology: medical record, treatment history: medical record, behaviour: self reported
Op den Winkel_2012	Prognosis of patients with hepatocellular carcinoma. Validation and ranking of established staging-systems in a large western HCC-cohort.	Plos ONE 2012; 7(10):e45066	1	Peer-reviewed article	Cohort	1998- 2009	Munich	405	HBV, HCV, HDV	clinical population (hepatocellular carcinoma)	sequelae	regional one city	medical record	serology: medical record
Poethko-Müller_2007	Vaccination coverage and predictors for vaccination level: results of the German Health Interview and Examination Survey for Children and Adolescents (KiGGS)	Bundesgesundheitsbl - Gesundheitsforsch - Gesundheitsschutz (2007) 50: 851-862	1	Peer-reviewed article	Cross-sectional	2003- 2006	Nationwide	16460	HBV	general population	care	nationwide	self reported	vaccination: card
Poethko-Müller_2013	Epidemiology of hepatitis A, B, and C among adults in Germany: Resutls of the German health interview and examination survey for adults (DEGS1)	Bundesgesundheitsbl 2013; 56:707-715	3	Peer-reviewed article	Cohort	2008- 2011	Nationwide	7047	HBV, HCV	general population	BoD care	nationwide	self reported	serology: marker
Poethko-Müller_2013b	Vaccination status of adults in Germany [Impfstatus von Erwachsenen in Deutschland]	Bundesgesundheitsbl 2013; 56:845-857	1	Peer-reviewed article	Cohort	2008- 2011	Nationwide	7376	HBV	general population	care	nationwide	self reported	vaccination: card
Pudelski_2012	Analyse des natürlichen Verlaufs und der Ergebnisse antiviraler Therapie bei chronischer Hepatitis C: retrospective Analyse einer grossen Hamburger Kohorte von 2001-2008	Dissertation submitted to the Medical Faculty of University of Hamburg	4	Dissertation	Cohort	2001- 2008	Hamburg	779	HCV	People living with viral hepatitis	BoD sequelae care	regional one city	medical record	serology: medical record, sequelae: test, treatment history: medical record, behaviour: self reported
Ramich_2017	Work-related infections in dentistry: risk perception and preventetive measures	Clin Oral Invest 2017 Nov, 21(8): 2473-2479 (published online January 2017)	1	Peer-reviewed article	Cross-sectional	2012- 2013	Frankfurt/Main	275	HBV	health care workers	care	regional one city	self reported	vaccination: self reported
Reinheimer_2012	Hepatitis delta: on soft paws across Germany	Infection (2012) 40:621-625	1	Peer-reviewed article	Cross-sectional	2000- 2011	Frankfurt/Main	2844	HDV	People living with viral hepatitis	BoD	regional one city	medical record/ report docotors	serology: marker
Reuter_2011	Prevalence and characteristics of hepatitis B and C virus infections in treatment-naive HIV-infected patients	Med Microbiol Immunol (2011) 200:39-49	4	Peer-reviewed article	Cross-sectional	2001- 2005	Cologne, Düsseldorf	918	HBV, HCV, HIV	people living with HIV	BoD care	regional federal states or > one city	medical record/ report docotors	serology: marker
RKI_2008	Impfstatus sowie Einstellung und Verhalten von Hebammen zu Impfungen - Ergebnisse einer Querschnittstudie	Epi Bull 21 (2008)	1	Peer-reviewed article	Cross-sectional	2007	Nationwide	547	HBV	health care workers	care	nationwide	self reported	vaccination: self reported
RKI_Reiter_2006	Impfquote bei der Schuleingangsuntersuchung Deutschland 2005	Epid Bull 2006; 48:430-431	1	Peer-reviewed article	Cross-sectional	2005	Nationwide	803875	HBV	general population	care	nationwide	medical record/ report docotors	vaccination: card
RKI_Reiter_2008	Impfquote bei der Schuleingangsuntersuchung Deutschland 2006	Epid Bull 2008; 7:55-57	1	Peer-reviewed article	Cross-sectional	2006	Nationwide	784.232	HBV	general population	care	nationwide	medical record/ report docotors	vaccination: card
RKI_Reiter_2009	Impfquote bei der Schuleingangsuntersuchung Deutschland 2007	Epid Bull 2009; 16: 143-145	1	Peer-reviewed article	Cross-sectional	2007	Nationwide	775.997	HBV	general population	care	nationwide	medical record/ report docotors	vaccination: card
RKI_Reiter_2010	Impfquote bei der Schuleingangsuntersuchung Deutschland 2008	Epid Bull 2010; 16: 137-140	1	Peer-reviewed article	Cross-sectional	2008	Nationwide	730.448	HBV	general population	care	nationwide	medical record/ report docotors	vaccination: card
RKI_Reiter_2011	Impfquote bei der Schuleingangsuntersuchung Deutschland 2009	Epid Bull 2011; 16: 125-129	1	Peer-reviewed article	Cross-sectional	2009	Nationwide	732.187	HBV	general population	care	nationwide	medical record/ report docotors	vaccination: card
RKI_Reiter_2012	Impfquote bei der Schuleingangsuntersuchung Deutschland 2010	Epid Bull 2012; 16: 135-139	1	Peer-reviewed article	Cross-sectional	2010	Nationwide	677.237	HBV	general population	care	nationwide	medical record/ report docotors	vaccination: card
RKI_Rieck_2013	Impfquote bei der Schuleingangsuntersuchung Deutschland 2011	Epid Bull 2013; 16: 129-133	1	Peer-reviewed article	Cross-sectional	2011	Nationwide	694.236	HBV	general population	care	nationwide	medical record/ report docotors	vaccination: card
RKI_Rieck_2014	Impfquote bei der Schuleingangsuntersuchung Deutschland 2012	Epid Bull 2014; 16: 137-141	1	Peer-reviewed article	Cross-sectional	2012	Nationwide	675.528	HBV	general population	care	nationwide	medical record/ report docotors	vaccination: card
RKI_Rieck_2015	Impfquote bei der Schuleingangsuntersuchung Deutschland 2013	Epid Bull 2015; 16: 131-135	1	Peer-reviewed article	Cross-sectional	2013	Nationwide	688.312	HBV	general population	care	nationwide	medical record/ report docotors	vaccination: card
RKI_Rieck_2016	Impfquote bei der Schuleingangsuntersuchung Deutschland 2014	Epid Bull 2016; 16: 129-133	1	Peer-reviewed article	Cross-sectional	2014	Nationwide	700.146	HBV	general population	care	nationwide	medical record/ report docotors	vaccination: card
RKI_Rieck_2017	Impfquote bei der Schuleingangsuntersuchung Deutschland 2015	Epid Bull 2017; 16: 137-142	1	Peer-reviewed article	Cross-sectional	2015	Nationwide	692.072	HBV	general population	care	nationwide	medical record/ report docotors	vaccination: card
Schmid_2008	Obligatory occupational health check increases vaccination rates among medical students.	Journal of Hospital Infection (2008) 70, 71-75	1	Peer-reviewed article	Cross-sectional	2005- 2007	Erlangen/Nürnberg	242	HBV	health care workers	care	regional one city	self reported	vaccination: card
Schmidt_2011a	Self-reported history of sexually transmissible infections (STIs) and STI-related utilization of the German health care system by men who have sex with men: data from a large convenience sample	BMC Infectious Diseases 2011, 11:132	4	Peer-reviewed article	Cross-sectional	2006	Nationwide	4385	HBV, HCV, HIV	men who have sex with men (for one outcome HIV positive subgroup)	BoD care	nationwide	self reported	serology: self reported, vaccination: self reported
Schmidt_2011b	Trouble with bleeding: risk factors for acute hepatitis C among HIV-positive gay men from Germany - a case-control study	PLoS ONE 6(3):e17781	1	Peer-reviewed article	Case-control	2006- 2008	Nationwide	101	HCV	men who have sex with men (HIV positive)	BoD	nationwide	self reported	behaviour: self reportedorted
Schmidt_2013	Viral hepatitis in alcohol-dependent inpatients prevalence, risk factors, and treatment uptake	J Addict Med 2013; 00:1-5	6	Peer-reviewed article	Cross-sectional	2009- 2011	Hamburg	463	HBV, HCV	clinical population (alcohol dependent)	BoD care	regional one city	self reported	serology: marker, behaviour: self reported, treatment history: self reported, vaccination: marker
Schulte_2009	Substitution treatment and HCV/HIV infection in German prisons	International Journal of Prisoner Health (2009); Vol 5, Issue 1; pp 39-44	2	Peer-reviewed article	Cross-sectional	2006	Nationwide	14187	HCV	prisoners	BoD care	nationwide	medical record/ report docotors	serology: medical record/ report doctors, treatment history: medical record
Schütte_2013	Clinical characteristics and time trends in etiology of hepatocellular cancer in Germany	Digestion 2013; 87:147-159	1	Peer-reviewed article	Cohort	1994- 2011	Magdeburg	525	HBV, HCV	clinical population (hepatocellular carcinoma)	sequelae	regional one city	medical record/ report docotors	serology: medical record
Sivanathan_2014	Etiology and complications of liver cirrhosis: Data from a German centre	Dtsch Med Wochenschr 2014; 139; 1758-1762	1	Peer-reviewed article	Cohort	2012- 2014	Mainz	236	HBV, HCV	clinical population (hepatocellular carcinoma)	sequelae	regional one city	medical record/ report docotors	serology: medical record
Thönnes_2017	The number of patients with chronic hepatitis C in times of new therapy options: a retrospective observational study on German health insurance funds data	European Journal of Gastroenterology & Hepatology 2017; 29:503-508	2	Peer-reviewed article	Cohort	2007- 2013	Nationwide	3,200 000	HCV	general population	BoD	nationwide	medical record/ report docotors	serology: medical record
Tomeczkowski_2015	Analysis of data from statutory health insurance [Eine Analyse von Daten gesetzlicher Krankenkasse]	Dtsch Med Wochenschr 2015; 140: 140: e67-e73	3	Peer-reviewed article	Cohort	2007- 2011	Nationwide	5464191	HCV	general population	BoD care	nationwide	medical record/ report docotors	serology: medical record, treatment history: medical record
Vermehren_2012	High prevalence of anti-HCV antibodies in two metropolitan emergency departments in Germany: A prospective screening analysis of 28.809 patients	PLoS ONE 7(7):e41206	5	Peer-reviewed article	Cross-sectional	2008- 2010	Berlin, Frankfurt/Main	28809	HCV	general population	BoD care	regional federal states or > one city	medical record	serology: marker, knowlwdge: self reported, treatment history: medical record, behaviour: self reported
Vogel_2012	Liver fibrosis progression after acute hepatitis C virus infection in HIV-positive individuals	Clinical Infectious Diseases 2012; 54(4):556-9	2	Peer-reviewed article	Cohort	2005- 2011	Cologne, Berlin, Düsseldorf, Frankfurt, Berlin, Hamburg	38	HCV	men who have sex with men (HIV positive)	BoD care	nationwide	medical record/ report docotors	treatment history: medical record, behaviour: self reported
Voigt_2008	Current vaccination status of health-care personnel in Brandenburg, Saxony and Saxony-Anhalt	Gesundheitswesen 2008; 70:408-414	1	Peer-reviewed article	Cross-sectional	2006	Brandenburg, Saxony, Saxony-Anhalt	1813	HBV	health care workers	care	regional federal states or > one city	self reported	vaccination: self reported
Voigt_2016	Impfstatus bei Pflegepersonal - Ergebnisse einer Querschnittstudie am Harzklinikum Dorothea Christiane Erxleben Quedlinburg	Pflege (2016): 29(4):205-212	1	Peer-reviewed article	Cross-sectional	2011	Quedlinburg	168	HBV	health care workers	care	regional one city	self reported	vaccination: self reported
von_Lindeman_2011	Vaccinations among students in health care professions (Impfstatus von Auszubildenden in Gesundheitsfachberufen)	Pflegezeitschrift 2011, 64:12	1	Peer-reviewed article	Cross-sectional	2008	Saxony	432	HBV	health care workers	care	regional one city	self reported	vaccination: self reported
Wedemeyer_2017	Long-term outcome of chronic hepatitis C (CHC) virus infection in a real-world setting: The German LOTUS Study	Liver Internat 2017; 37:1468-1475	8	Peer-reviewed article	Cohort	2009- 2013	Nationwide	1444	HCV, HIV	People living with viral hepatitis	BoD	nationwide	medical record/ report docotors	serology: medical record, sequelae: test/medical record, death: medical record, treatment history: medical record, behaviour: medical record
Weinmann_2014	Trends in epidemiology, treatment, and survival of hepatocellular carcinoma patients betwen 1998 and 2009.	J Clin Gastroenterol 2014; 48:279-289	1	Peer-reviewed article	Cohort	1998- 2009	Mainz	1066	HBV, HCV	People living with viral hepatitis	sequelae	regional one city	medical record/ report docotors	serology: marker
Wicker_2007	Seroprevalence of vaccine preventable and blood transmissible viral infections (measles, mumps, rubella, polio, HBV, HCV and HIV) in medical students	Med Microbiol Immun (2007) 196:145-150	3	Peer-reviewed article	Cross-sectional	2005- 2006	Frankfurt	223	HBV, HCV	health care workers	BoD care	regional one city	self reported	serology: marker, vaccination: marker
Wicker_2009	Are medical students sufficiently vaccinated?	J Lab Med 2009; 33(4):223-227	3	Peer-reviewed article	Cross-sectional	2007	Frankfurt	366	HBV, HCV, HIV	health care workers	BoD care	regional one city	no info	serology: marker, vaccination: self reported
Wicker_2010	Needlestick injuries in emergency medical services	Anästh Intensivmed 2010; 51:456-465	1	Peer-reviewed article	Cross-sectional	2008	Frankfurt/Main	377	HBV	health care workers	care	regional one city	self reported	vaccination: self reported
Wicker_2016	Prevalence of blood borne viral infections in 275 patients in an accident and emergency unit [Prävalenz blutübertragbarer Virusinfektionen bei 275 Schockraumpatienten]	Unfallchirurg 2016, 119: 648-653	3	Peer-reviewed article	Cross-sectional	2014- 2015	Frankfurt/Main	275	HBV, HCV, HIV	general population	BoD	regional one city	medical record/ report docotors	serology: marker
Wiese_2014	Evaluation of liver disease progression in the German Hepatitis C virus (1b)-contaminated Anti-D cohort 35 years after infection	Hepatology 2014; 59 (1): 49-57	6	Peer-reviewed article	Cohort	2011- 2012	Leipzig, Dresden, Rostock, Chemnitz, Potsdam, Berlin, Magdeburg, Cottbus, Jena, Erfurt, Halle	718	HBV, HCV, HIV	People living with viral hepatitis	BoD sequelae care	regional federal states or > one city	medical record/ report docotors	serology: self reported, sequelae: test/medical record, death, medical record, treatment history: medical record
Winkelmann_2016	Is there a benefit for health care workers in testing HIV, HCV and HBV in routine before elective arthroplasty?	Orthopaedics & Traumatology: Surgery research 102 (2016) 513-516	4	Peer-reviewed article	Cross-sectional	1997- 2008	Hannover	1373	HBV, HCV	general population	BoD care	regional one city	medical record/ report docotors	serology: marker
Wolffram_2015	Prevalence of elevated ALT values, HBsAg, and anti-HCV in the primary care setting and evaluation of guideline defined hepatitis risk scenarios.	J Hepatol (2015) Jun; 62(6):1256-64	6	Peer-reviewed article	Cross-sectional	2012- 2013	North Rhine Westphalia	21008	HBV, HCV	general population	BoD care	regional federal states or > one city	self reported	serology: marker, knowledge: self reported, behaviour: self reported
Wörmann_2010	Serological and sociodemographic differences in HBV-patients with and without migration background	Z Gastroenterol 2010; 48:533-541	6	Peer-reviewed article	Cross-sectional	2006- 2007	Nationwide	160	HBV	People living with viral hepatitis	BoD sequelae care	nationwide	medical record/ report docotors	serology: medical record, sequelae: test/medical record, treatment history: medical record, behaviour: medical record
Offergeld_2007	Infektionsepidemiologische Daten von Blutspendern 2005 Bericht des Robert Koch-Instituts zu den Meldungen nach § 22 Transfusionsgesetz	Bundesgesundheitsbl - Gesundheitsforsch - Gesundheitsschutz 2007 · 50:1221–1231	4	Peer-reviewed article	Surveillance	2005	Nationwide	6,258,680 donations	HBV, HCV	blood donors	BoD	nationwide	medical record/ report docotors	serology: medical record
Offergeld 2010	Epidemiological data on infections among blood donors in Germany 2007	Bundesgesundheitsbl 2010 · 53:1188–1196	4	Peer-reviewed article	Surveillance	2007	Nationwide	2978889	HBV, HCV	blood donors	BoD	nationwide	medical record/ report docotors	serology: medical record
Willand_2008	Infektionsepidemiologische Daten von Blutspendern 2006 Bericht des Robert Koch-Instituts zu den Meldungen nach § 22 Transfusionsgesetz	Bundesgesundheitsbl - Gesundheitsforsch - Gesundheitsschutz 2008 · 51:902–914	5	Peer-reviewed article	Surveillance	2006	Nationwide	2853531	HBV, HCV	blood donors	BoD	nationwide	medical record/ report docotors	serology: medical record
Wiegand_2015	Autologous blood donor screening indicated a lower prevalence of viral hepatitis in East vs West Germany: Epidemiological benefit from established health resources	Journal of Viral Hepatitis, 2009, 16, 743–748	3	Peer-reviewed article	Cross-sectional	2000- 2005	Nationwide	36139	HBV, HCV	blood donors	BoD	nationwide	medical record/ report docotors	serology: medical record
Offergeld_2012	HIV-, HCV-, HBV- und Syphilissurveillance unter Blutspendern in Deutschland 2008-2010	Bundesgesundheitsbl 2012 · 55:907–913	12	Peer-reviewed article	Surveillance	2008- 2010	Nationwide	2008: 2,948,018 2009: 3,116,643 2010: 3,074,196	HBV, HCV	blood donors	BoD	nationwide	medical record/ report docotors	serology: medical record
Walch_2010	Prävalenz und Infektiosität von Anti-HBc reaktiven Spendern bei Erst-und Mehrfachspendern im Blutspendedienst Baden-Württemberg-Hessen	Universität Frankfurt am Main	1	Dissertation	Cross-sectional	2006- 2007	Baden-Württemberg, Hesse	1,375,000 donations	HBV	blood donors	BoD	regional federal states or > one city	medical record/ report docotors	serology: marker
Zeiler_2006	Introducing Anti-HBc Screening in Germany-Possible Implications for the Blood Donation Service	Transfus Med Hemother 2006;33:453–458	1	Peer-reviewed article	Surveillance	2005	not reported	3964	HBV	blood donors	BoD	Information not available	not reported	serology: marker
